# Supplementary material for: Pulmonary Function in Post-Infectious Bronchiolitis Obliterans in Children: A Systematic Review and Meta-Analysis
Source: Pathogens. 2022 Dec 14;11(12):1538. doi: 10.3390/pathogens11121538 (PMC9780806; doi:10.3390/pathogens11121538)
Supplement: Supplementary file 1 [file pathogens-11-01538-s001.zip]

Archive with 1 entries (1 files):
- pathogens-2040418-supplementary.pdf
